# Supplementary material for: Multiple Ossification Centers of the Pubic Bone as a Supportive Radiographic Feature for COL2A1-Related Congenital Spondyloepiphyseal Dysplasia
Source: Diagnostics (Basel). 2026 Jun 23;16(13):1955. doi: 10.3390/diagnostics16131955 (PMC13359935; doi:10.3390/diagnostics16131955)
Supplement: Supplementary file 1 [file diagnostics-16-01955-s001.zip]

Archive with 1 entries (1 files):
- diagnostics-4328507-supplementary.pdf
